# Supplementary material for: ‘We All Work Together to Vaccinate the Child’: A Formative Evaluation of a Community-Engagement Strategy Aimed at Closing the Immunization Gap in North-West Ethiopia
Source: Int J Environ Res Public Health. 2018 Apr 3;15(4):667. doi: 10.3390/ijerph15040667 (PMC5923709; doi:10.3390/ijerph15040667)
Supplement: Supplementary file 1 [file ijerph-15-00667-s001.zip]

Archive with 3 entries (3 files):
- Supplementary material_Defaulter tracing tool.jpg
- Supplementary material_Enat mastawesha calendar.jpg
- Supplementary materials_Chantler et al_protocol and data collection tools_260218.pdf
